# Supplementary material for: Impact of Chronic Kidney Disease and Dialysis on Outcome after Surgery for Infective Endocarditis
Source: J Clin Med. 2023 Sep 13;12(18):5948. doi: 10.3390/jcm12185948 (PMC10532068; doi:10.3390/jcm12185948)
Supplement: Supplementary file 1 [file jcm-12-05948-s001.zip]

Archive with 1 entries (1 files):
- jcm-2564872-supplementary.pdf
